# Supplementary material for: The effects of early childhood probiotic intake on the association between prenatal micronutrient supplementation and neurobehavioral development in preschool children: a four-way decomposition analysis
Source: Front Nutr. 2025 May 21;12:1614820. doi: 10.3389/fnut.2025.1614820 (PMC12133521; doi:10.3389/fnut.2025.1614820)
Supplement: Supplementary file 1 [file Data_Sheet_1.ZIP]

Archive with 7 entries (7 files):
- Stable 1_definition&code.docx
- Stable 2 covar_result.xlsx
- Stable 3 Associations between micronutrient & NND.docx
- Stable 4 association_result_5domain.xlsx
- Stable 5 stratified_result_5domain.xlsx
- Stable 6 modulatory effect_result_4way_5domain.xlsx
- Stable 7 preventable NDDs_result_5domain&total.xlsx
