# Supplementary material for: The effects of early childhood probiotic intake on the association between prenatal micronutrient supplementation and neurobehavioral development in preschool children: a four-way decomposition analysis
Source: Front Nutr. 2025 May 21;12:1614820. doi: 10.3389/fnut.2025.1614820 (PMC12133521; doi:10.3389/fnut.2025.1614820)
Supplement: Supplementary file 1 [file Data_Sheet_1.ZIP › Stable 4 association_result_5domain.xlsx]

## Sheet: communication
variable_name	Value	count_percentage	OR_CI	P	OR_CI_adjusted	P_adjusted	OR_CI_full	P_full
Calcium	No	59 (1.6)	1.00		1.00		1.00
Calcium	Yes	120 (1)	0.64 (0.47,0.88)	0.006	0.72 (0.52,0.99)	0.04	0.82 (0.54,1.25)	0.35
Folic acid	No	32 (1.7)	1.00		1.00		1.00
Folic acid	Yes	147 (1.1)	0.61 (0.42,0.90)	0.01	0.66 (0.44,0.98)	0.04	0.77 (0.48,1.24)	0.28
Iron	No	113 (1.3)	1.00		1.00		1.00
Iron	Yes	66 (0.9)	0.68 (0.50,0.93)	0.01	0.80 (0.58,1.09)	0.15	0.86 (0.60,1.26)	0.45
Multivitamin	No	120 (1.4)	1.00		1.00		1.00
Multivitamin	Yes	59 (0.8)	0.61 (0.45,0.84)	0.002	0.74 (0.53,1.02)	0.07	0.83 (0.57,1.21)	0.33

## Sheet: grossmotor
variable_name	Value	count_percentage	OR_CI	P	OR_CI_adjusted	P_adjusted	OR_CI_full	P_full
Calcium	No	382 (10.1)	1.00		1.00		1.00
Calcium	Yes	1,006 (8.5)	0.82 (0.73,0.93)	0.002	0.72 (0.52,0.99)	0.04	0.96 (0.81,1.13)	0.62
Folic acid	No	197 (10.7)	1.00		1.00		1.00
Folic acid	Yes	1,191 (8.6)	0.79 (0.68,0.93)	0.004	0.66 (0.44,0.98)	0.04	0.89 (0.73,1.09)	0.25
Iron	No	788 (9.3)	1.00		1.00		1.00
Iron	Yes	600 (8.4)	0.89 (0.79,0.99)	0.03	0.80 (0.58,1.09)	0.15	1.10 (0.96,1.25)	0.18
Multivitamin	No	874 (10.1)	1.00		1.00		1.00
Multivitamin	Yes	514 (7.4)	0.72 (0.64,0.80)	<0.001	0.74 (0.53,1.02)	0.07	0.85 (0.74,0.97)	0.02

## Sheet: finemotor
variable_name	Value	count_percentage	OR_CI	P	OR_CI_adjusted	P_adjusted	OR_CI_full	P_full
Calcium	No	97 (2.6)	1.00		1.00		1.00
Calcium	Yes	325 (2.7)	1.07 (0.85,1.35)	0.56	1.20 (0.94,1.51)	0.14	1.10 (0.82,1.49)	0.52
Folic acid	No	44 (2.4)	1.00		1.00		1.00
Folic acid	Yes	378 (2.7)	1.15 (0.84,1.58)	0.37	1.25 (0.91,1.73)	0.17	1.15 (0.78,1.70)	0.48
Iron	No	225 (2.7)	1.00		1.00		1.00
Iron	Yes	197 (2.7)	1.03 (0.85,1.25)	0.76	1.19 (0.98,1.46)	0.09	1.16 (0.92,1.46)	0.22
Multivitamin	No	255 (2.9)	1.00		1.00		1.00
Multivitamin	Yes	167 (2.4)	0.81 (0.67,0.99)	0.04	0.96 (0.78,1.19)	0.73	0.89 (0.71,1.12)	0.34

## Sheet: problemsolving
variable_name	Value	count_percentage	OR_CI	P	OR_CI_adjusted	P_adjusted	OR_CI_full	P_full
Calcium	No	37 (1)	1.00		1.00		1.00
Calcium	Yes	73 (0.6)	0.63 (0.42,0.93)	0.02	0.75 (0.50,1.12)	0.16	0.85 (0.48,1.50)	0.57
Folic acid	No	22 (1.2)	1.00		1.00		1.00
Folic acid	Yes	88 (0.6)	0.53 (0.33,0.85)	0.009	0.63 (0.39,1.02)	0.06	0.65 (0.35,1.21)	0.17
Iron	No	73 (0.9)	1.00		1.00		1.00
Iron	Yes	37 (0.5)	0.59 (0.40,0.88)	0.010	0.74 (0.49,1.11)	0.15	0.82 (0.50,1.37)	0.46
Multivitamin	No	71 (0.8)	1.00		1.00		1.00
Multivitamin	Yes	39 (0.6)	0.69 (0.46,1.01)	0.06	0.91 (0.61,1.38)	0.67	1.07 (0.65,1.76)	0.79

## Sheet: personalsocial
variable_name	Value	count_percentage	OR_CI	P	OR_CI_adjusted	P_adjusted	OR_CI_full	P_full
Calcium	No	108 (2.9)	1.00		1.00		1.00
Calcium	Yes	247 (2.1)	0.72 (0.58,0.91)	0.006	0.80 (0.63,1.01)	0.06	0.89 (0.65,1.21)	0.45
Folic acid	No	59 (3.2)	1.00		1.00		1.00
Folic acid	Yes	296 (2.1)	0.66 (0.50,0.88)	0.005	0.71 (0.53,0.95)	0.02	0.72 (0.51,1.03)	0.07
Iron	No	208 (2.5)	1.00		1.00		1.00
Iron	Yes	147 (2)	0.83 (0.67,1.02)	0.08	0.94 (0.75,1.17)	0.55	1.11 (0.85,1.43)	0.45
Multivitamin	No	229 (2.6)	1.00		1.00		1.00
Multivitamin	Yes	126 (1.8)	0.68 (0.55,0.85)	0.001	0.78 (0.62,0.99)	0.04	0.86 (0.67,1.12)	0.27
