# Supplementary material for: The effects of early childhood probiotic intake on the association between prenatal micronutrient supplementation and neurobehavioral development in preschool children: a four-way decomposition analysis
Source: Front Nutr. 2025 May 21;12:1614820. doi: 10.3389/fnut.2025.1614820 (PMC12133521; doi:10.3389/fnut.2025.1614820)
Supplement: Supplementary file 1 [file Data_Sheet_1.ZIP › Stable 5 stratified_result_5domain.xlsx]

## Sheet: communication
variable_name	Probiotic	Univar_OR_CI	Univar_P	Univar_P_interaction	Adjusted_OR_CI	Adjusted_P	Adjusted_P_interaction	Full_OR_CI	Full_P	Full_P_interaction
Calcium	No	0.65 (0.32,1.33)	0.24	0.94	0.76 (0.36,1.58)	0.46	0.884	1.24 (0.46,3.35)	0.66	0.878
Calcium	Yes	0.63 (0.45,0.90)	0.01		0.70 (0.49,1.01)	0.06		0.79 (0.51,1.24)	0.31
Folic acid	No	0.41 (0.19,0.87)	0.02	0.255	0.46 (0.21,1.01)	0.05	0.335	0.43 (0.16,1.16)	0.10	0.878
Folic acid	Yes	0.68 (0.43,1.08)	0.10		0.74 (0.46,1.17)	0.20		0.94 (0.54,1.61)	0.81
Iron	No	0.63 (0.29,1.37)	0.24	0.84	0.79 (0.35,1.76)	0.56	0.858	0.94 (0.38,2.32)	0.89	0.878
Iron	Yes	0.69 (0.49,0.96)	0.03		0.80 (0.57,1.13)	0.21		0.94 (0.64,1.39)	0.77
Multivitamin	No	0.57 (0.26,1.27)	0.17	0.87	0.70 (0.30,1.64)	0.41	0.878	0.82 (0.33,2.03)	0.66	0.878
Multivitamin	Yes	0.61 (0.44,0.86)	0.005		0.74 (0.52,1.05)	0.09		0.81 (0.55,1.19)	0.28

## Sheet: grossmotor
variable_name	Probiotic	Univar_OR_CI	Univar_P	Univar_P_interaction	Adjusted_OR_CI	Adjusted_P	Adjusted_P_interaction	Full_OR_CI	Full_P	Full_P_interaction
Calcium	No	0.86 (0.65,1.15)	0.32	0.614	0.96 (0.71,1.29)	0.78	0.46	0.94 (0.65,1.35)	0.72	0.99
Calcium	Yes	0.80 (0.70,0.92)	0.001		0.88 (0.76,1.01)	0.07		0.93 (0.77,1.11)	0.40
Folic acid	No	0.92 (0.64,1.31)	0.64	0.3	1.05 (0.72,1.52)	0.81	0.193	1.11 (0.72,1.70)	0.64	0.99
Folic acid	Yes	0.74 (0.62,0.89)	0.001		0.82 (0.68,0.99)	0.04		0.88 (0.70,1.09)	0.23
Iron	No	0.85 (0.64,1.13)	0.27	0.853	1.00 (0.74,1.34)	0.98	0.986	1.02 (0.74,1.42)	0.89	0.99
Iron	Yes	0.88 (0.78,0.99)	0.04		1.02 (0.90,1.15)	0.81		1.12 (0.98,1.30)	0.11
Multivitamin	No	0.77 (0.58,1.02)	0.07	0.518	0.92 (0.68,1.25)	0.60	0.466	0.92 (0.66,1.27)	0.60	0.99
Multivitamin	Yes	0.69 (0.61,0.78)	<0.001		0.84 (0.74,0.95)	0.008		0.84 (0.73,0.97)	0.02

## Sheet: finemotor
variable_name	Probiotic	Univar_OR_CI	Univar_P	Univar_P_interaction	Adjusted_OR_CI	Adjusted_P	Adjusted_P_interaction	Full_OR_CI	Full_P	Full_P_interaction
Calcium	No	1.40 (0.84,2.34)	0.19	0.233	1.72 (1.01, 2.94)	0.05	0.171	1.70 (0.89, 3.24)	0.11	0.908
Calcium	Yes	0.99 (0.77,1.28)	0.95		1.10 (0.84,1.43)	0.48		0.99 (0.72,1.36)	0.95
Folic acid	No	1.23 (0.64,2.33)	0.54	0.831	1.49 (0.77, 2.91)	0.24	0.625	1.10 (0.51, 2.39)	0.81	0.908
Folic acid	Yes	1.13 (0.78,1.62)	0.51		1.20 (0.83,1.74)	0.33		1.17 (0.77,1.78)	0.46
Iron	No	0.98 (0.62,1.54)	0.94	0.822	1.20 (0.74, 1.95)	0.45	0.964	1.01 (0.60, 1.70)	0.98	0.908
Iron	Yes	1.04 (0.84,1.29)	0.72		1.20 (0.96,1.50)	0.10		1.23 (0.96,1.57)	0.11
Multivitamin	No	0.89 (0.56,1.41)	0.61	0.679	1.07 (0.65, 1.77)	0.78	0.732	0.91 (0.54, 1.54)	0.73	0.908
Multivitamin	Yes	0.80 (0.64,0.99)	0.04		0.94 (0.75,1.18)	0.60		0.87 (0.68,1.11)	0.26

## Sheet: problemsolving
variable_name	Probiotic	Univar_OR_CI	Univar_P	Univar_P_interaction	Adjusted_OR_CI	Adjusted_P	Adjusted_P_interaction	Full_OR_CI	Full_P	Full_P_interaction
Calcium	No	0.45 (0.21,0.96)	0.04	0.294	0.58 (0.26, 1.31)	0.19	0.341	0.61 (0.22, 1.67)	0.34	0.69
Calcium	Yes	0.72 (0.45,1.17)	0.18		0.84 (0.52,1.37)	0.49		1.11 (0.60,2.08)	0.74
Folic acid	No	0.51 (0.21,1.22)	0.13	0.872	0.67 (0.27, 1.68)	0.40	0.985	0.90 (0.31, 2.59)	0.84	0.69
Folic acid	Yes	0.55 (0.32,0.97)	0.04		0.65 (0.37,1.16)	0.14		0.65 (0.32,1.31)	0.23
Iron	No	0.48 (0.19,1.21)	0.12	0.596	0.70 (0.26, 1.83)	0.46	0.649	0.84 (0.28, 2.46)	0.75	0.69
Iron	Yes	0.64 (0.41,0.99)	0.04		0.77 (0.49,1.21)	0.25		0.79 (0.48,1.32)	0.37
Multivitamin	No	0.63 (0.26,1.50)	0.30	0.807	0.95 (0.37, 2.41)	0.91	0.828	1.23 (0.44, 3.42)	0.69	0.69
Multivitamin	Yes	0.71 (0.46,1.11)	0.13		0.91 (0.58,1.44)	0.69		1.03 (0.62,1.70)	0.91

## Sheet: personsocial
variable_name	Probiotic	Univar_OR_CI	Univar_P	Univar_P_interaction	Adjusted_OR_CI	Adjusted_P	Adjusted_P_interaction	Full_OR_CI	Full_P	Full_P_interaction
Calcium	No	0.74 (0.45,1.21)	0.23	0.919	0.90 (0.54, 1.50)	0.68	0.843	0.79 (0.42, 1.49)	0.47	0.756
Calcium	Yes	0.72 (0.55,0.93)	0.01		0.78 (0.60,1.02)	0.07		0.96 (0.68,1.35)	0.80
Folic acid	No	0.89 (0.48,1.68)	0.73	0.282	1.06 (0.55, 2.04)	0.85	0.194	1.17 (0.55, 2.46)	0.68	0.756
Folic acid	Yes	0.61 (0.44,0.84)	0.002		0.64 (0.46,0.88)	0.006		0.69 (0.47,1.02)	0.06
Iron	No	0.86 (0.52,1.42)	0.55	0.863	1.09 (0.64, 1.85)	0.75	0.788	1.16 (0.64, 2.09)	0.64	0.756
Iron	Yes	0.82 (0.65,1.04)	0.10		0.92 (0.72,1.17)	0.48		1.07 (0.81,1.41)	0.62
Multivitamin	No	0.80 (0.48,1.33)	0.39	0.494	1.02 (0.59, 1.77)	0.93	0.536	1.03 (0.57, 1.85)	0.92	0.756
Multivitamin	Yes	0.66 (0.52,0.84)	0.001		0.74 (0.58,0.96)	0.02		0.78 (0.60,1.03)	0.08
