# Supplementary material for: The effects of early childhood probiotic intake on the association between prenatal micronutrient supplementation and neurobehavioral development in preschool children: a four-way decomposition analysis
Source: Front Nutr. 2025 May 21;12:1614820. doi: 10.3389/fnut.2025.1614820 (PMC12133521; doi:10.3389/fnut.2025.1614820)
Supplement: Supplementary file 1 [file Data_Sheet_1.ZIP › Stable 6 modulatory effect_result_4way_5domain.xlsx]

## Sheet: communication
Predictor	Component	EOR	95% CI	PA	95% CI PA	EOR95% CI	PA95% CI PA	EOR_Adjusted	95% CI Adjusted	EOR_Adjusted95% CI Adjusted	PA_Adjusted	95% CI PA Adjusted	PA_Adjusted95% CI PA Adjusted	EOR_Full	95% CI Full	EOR_Full95% CI Full	PA_Full	95% CI PA Full	PA_Full95% CI PA Full
Calcium	CDE	-0.43	(-1.19, 0.32)	109	(304, -81)	-0.43(-1.19, 0.32)	109(304, -81)	-0.29	(-1.05, 0.41)	-0.29(-1.05, 0.41)	72	(262, -102)	72(262, -102)	-0.11	(-0.84, 0.64)	-0.11(-0.84, 0.64)	54	(432, -330)	54(432, -330)
Calcium	INT_ref	-0.03	(-0.94, 0.87)	8	(242, -223)	-0.03(-0.94, 0.87)	8(242, -223)	-0.12	(-1.71, 1.60)	-0.12(-1.71, 1.60)	29	(428, -401)	29(428, -401)	-0.09	(-1.61, 1.39)	-0.09(-1.61, 1.39)	49	(832, -721)	49(832, -721)
Calcium	INT_med	-0.01	(-0.38, 0.35)	3	(98, -91)	-0.01(-0.38, 0.35)	3(98, -91)	-0.02	(-0.35, 0.33)	-0.02(-0.35, 0.33)	6	(88, -83)	6(88, -83)	-0.01	(-0.15, 0.13)	-0.01(-0.15, 0.13)	4	(78, -67)	4(78, -67)
Calcium	PIE	0.08	(-0.22, 0.36)	-21	(57, -93)	0.08(-0.22, 0.36)	-21(57, -93)	0.03	(-0.26, 0.28)	0.03(-0.26, 0.28)	-8	(66, -71)	-8(66, -71)	0.01	(-0.10, 0.12)	0.01(-0.10, 0.12)	-8	(52, -64)	-8(52, -64)
Calcium	Total	-0.39	(-0.92, 0.09)	100		-0.39(-0.92, 0.09)	100	-0.40	(-1.57, 0.82)	-0.40(-1.57, 0.82)	100		100	-0.19	(-1.25, 0.84)	-0.19(-1.25, 0.84)	100		100
Folic acid	CDE	-0.89	(-1.77, -0.08)	360	(718, 32)	-0.89(-1.77, -0.08)	360(718, 32)	-0.75	(-1.60, 0.00)	-0.75(-1.60, 0.00)	-416	(-887, 0)	-416(-887, 0)	-0.59	(-1.47, 0.22)	-0.59(-1.47, 0.22)	-201	(-502, 76)	-201(-502, 76)
Folic acid	INT_ref	0.52	(-0.48, 1.53)	-210	(194, -619)	0.52(-0.48, 1.53)	-210(194, -619)	0.87	(-0.96, 2.84)	0.87(-0.96, 2.84)	484	(-533, 1580)	484(-533, 1580)	0.86	(-0.95, 2.67)	0.86(-0.95, 2.67)	295	(-324, 911)	295(-324, 911)
Folic acid	INT_med	0.23	(-0.22, 0.68)	-92	(89, -276)	0.23(-0.22, 0.68)	-92(89, -276)	0.17	(-0.19, 0.56)	0.17(-0.19, 0.56)	97	(-105, 312)	97(-105, 312)	0.05	(-0.08, 0.17)	0.05(-0.08, 0.17)	15	(-29, 59)	15(-29, 59)
Folic acid	PIE	-0.10	(-0.50, 0.27)	41	(202, -108)	-0.10(-0.50, 0.27)	41(202, -108)	-0.12	(-0.47, 0.19)	-0.12(-0.47, 0.19)	-65	(-259, 106)	-65(-259, 106)	-0.03	(-0.13, 0.07)	-0.03(-0.13, 0.07)	-10	(-46, 25)	-10(-46, 25)
Folic acid	Total	-0.25	(-0.86, 0.28)	100		-0.25(-0.86, 0.28)	100	0.18	(-1.20, 1.59)	0.18(-1.20, 1.59)	100		100	0.29	(-0.99, 1.49)	0.29(-0.99, 1.49)	100		100
Iron	CDE	-0.46	(-1.28, 0.42)	173	(480, -156)	-0.46(-1.28, 0.42)	173(480, -156)	-0.29	(-1.12, 0.59)	-0.29(-1.12, 0.59)	289	(1098, -577)	289(1098, -577)	-0.13	(-0.90, 0.75)	-0.13(-0.90, 0.75)	-698	(-4904, 4081)	-698(-4904, 4081)
Iron	INT_ref	0.11	(-1.09, 1.22)	-40	(408, -456)	0.11(-1.09, 1.22)	-40(408, -456)	0.16	(-1.88, 2.08)	0.16(-1.88, 2.08)	-158	(1840, -2040)	-158(1840, -2040)	0.12	(-1.64, 1.68)	0.12(-1.64, 1.68)	672	(-8958, 9200)	672(-8958, 9200)
Iron	INT_med	0.03	(-0.35, 0.40)	-13	(133, -148)	0.03(-0.35, 0.40)	-13(133, -148)	0.03	(-0.34, 0.38)	0.03(-0.34, 0.38)	-29	(336, -375)	-29(336, -375)	0.01	(-0.20, 0.21)	0.01(-0.20, 0.21)	80	(-1094, 1124)	80(-1094, 1124)
Iron	PIE	0.05	(-0.14, 0.23)	-20	(53, -87)	0.05(-0.14, 0.23)	-20(53, -87)	0.00	(-0.20, 0.19)	0.00(-0.20, 0.19)	-1	(199, -182)	-1(199, -182)	0.01	(-0.11, 0.12)	0.01(-0.11, 0.12)	46	(-594, 645)	46(-594, 645)
Iron	Total	-0.27	(-1.01, 0.41)	100		-0.27(-1.01, 0.41)	100	-0.10	(-1.65, 1.34)	-0.10(-1.65, 1.34)	100		100	0.02	(-1.17, 1.08)	0.02(-1.17, 1.08)	100		100
Multivitamin	CDE	-0.56	(-1.42, 0.40)	147	(369, -104)	-0.56(-1.42, 0.40)	147(369, -104)	-0.36	(-1.84, 1.27)	-0.36(-1.84, 1.27)	203	(1026, -707)	203(1026, -707)	-0.25	(-1.12, 0.66)	-0.25(-1.12, 0.66)	214	(975, -571)	214(975, -571)
Multivitamin	INT_ref	0.09	(-1.17, 1.24)	-23	(306, -323)	0.09(-1.17, 1.24)	-23(306, -323)	0.15	(-3.44, 3.38)	0.15(-3.44, 3.38)	-84	(1921, -1891)	-84(1921, -1891)	0.10	(-1.72, 1.86)	0.10(-1.72, 1.86)	-89	(1497, -1615)	-89(1497, -1615)
Multivitamin	INT_med	0.03	(-0.38, 0.40)	-7	(99, -104)	0.03(-0.38, 0.40)	-7(99, -104)	0.03	(-0.67, 0.66)	0.03(-0.67, 0.66)	-16	(377, -371)	-16(377, -371)	0.02	(-0.28, 0.30)	0.02(-0.28, 0.30)	-14	(242, -260)	-14(242, -260)
Multivitamin	PIE	0.06	(-0.13, 0.23)	-16	(34, -61)	0.06(-0.13, 0.23)	-16(34, -61)	0.01	(-0.21, 0.20)	0.01(-0.21, 0.20)	-4	(116, -115)	-4(116, -115)	0.01	(-0.15, 0.15)	0.01(-0.15, 0.15)	-11	(126, -134)	-11(126, -134)
Multivitamin	Total	-0.38	(-1.16, 0.33)	100		-0.38(-1.16, 0.33)	100	-0.18	(-2.87, 2.23)	-0.18(-2.87, 2.23)	100		100	-0.12	(-1.40, 1.10)	-0.12(-1.40, 1.10)	100		100

## Sheet: grossmotor
Predictor	Component	EOR	95% CI	EOR95% CI	PA	95% CI PA	PA95% CI PA	EOR_Adjusted	95% CI Adjusted	EOR_Adjusted95% CI Adjusted	PA_Adjusted	95% CI PA Adjusted	PA_Adjusted95% CI PA Adjusted	EOR_Full	95% CI Full	EOR_Full95% CI Full	PA_Full	95% CI PA Full	PA_Full95% CI PA Full
Calcium	CDE	-0.14	(-0.43, 0.15)	-0.14(-0.43, 0.15)	110	(330, -111)	110(330, -111)	-0.01	(-0.32, 0.27)	-0.01(-0.32, 0.27)	7	(160, -139)	7(160, -139)	0.03	(-0.30, 0.34)	0.03(-0.30, 0.34)	-16	(172, -194)	-16(172, -194)
Calcium	INT_ref	-0.09	(-0.44, 0.25)	-0.09(-0.44, 0.25)	67	(330, -192)	67(330, -192)	-0.24	(-0.90, 0.45)	-0.24(-0.90, 0.45)	121	(454, -229)	121(454, -229)	-0.23	(-0.82, 0.40)	-0.23(-0.82, 0.40)	129	(471, -230)	129(471, -230)
Calcium	INT_med	-0.04	(-0.18, 0.10)	-0.04(-0.18, 0.10)	27	(133, -78)	27(133, -78)	-0.05	(-0.19, 0.09)	-0.05(-0.19, 0.09)	25	(94, -47)	25(94, -47)	-0.02	(-0.08, 0.04)	-0.02(-0.08, 0.04)	12	(44, -22)	12(44, -22)
Calcium	PIE	0.14	(0.02, 0.26)	0.14(0.02, 0.26)	-103	(-13, -195)	-103(-13, -195)	0.11	(-0.01, 0.22)	0.11(-0.01, 0.22)	-54	(7, -110)	-54(7, -110)	0.04	(-0.01, 0.10)	0.04(-0.01, 0.10)	-25	(8, -57)	-25(8, -57)
Calcium	Total	-0.13	(-0.32, 0.05)	-0.13(-0.32, 0.05)	100		100	-0.20	(-0.66, 0.29)	-0.20(-0.66, 0.29)	100		100	-0.17	(-0.57, 0.23)	-0.17(-0.57, 0.23)	100		100
Folic acid	CDE	-0.08	(-0.47, 0.29)	-0.08(-0.47, 0.29)	42	(230, -142)	42(230, -142)	0.06	(-0.31, 0.43)	0.06(-0.31, 0.43)	-15	(73, -101)	-15(73, -101)	0.12	(-0.29, 0.50)	0.12(-0.29, 0.50)	-32	(81, -141)	-32(81, -141)
Folic acid	INT_ref	-0.21	(-0.63, 0.21)	-0.21(-0.63, 0.21)	106	(311, -101)	106(311, -101)	-0.54	(-1.36, 0.30)	-0.54(-1.36, 0.30)	127	(320, -71)	127(320, -71)	-0.49	(-1.28, 0.33)	-0.49(-1.28, 0.33)	136	(359, -93)	136(359, -93)
Folic acid	INT_med	-0.09	(-0.28, 0.09)	-0.09(-0.28, 0.09)	46	(137, -46)	46(137, -46)	-0.11	(-0.27, 0.07)	-0.11(-0.27, 0.07)	25	(65, -15)	25(65, -15)	-0.03	(-0.09, 0.04)	-0.03(-0.09, 0.04)	7	(24, -10)	7(24, -10)
Folic acid	PIE	0.19	(0.02, 0.36)	0.19(0.02, 0.36)	-94	(-9, -178)	-94(-9, -178)	0.16	(-0.01, 0.32)	0.16(-0.01, 0.32)	-37	(2, -74)	-37(2, -74)	0.04	(-0.04, 0.11)	0.04(-0.04, 0.11)	-11	(10, -31)	-11(10, -31)
Folic acid	Total	-0.20	(-0.42, 0.01)	-0.20(-0.42, 0.01)	100		100	-0.43	(-0.98, 0.14)	-0.43(-0.98, 0.14)	100		100	-0.36	(-0.87, 0.16)	-0.36(-0.87, 0.16)	100		100
Iron	CDE	-0.16	(-0.44, 0.11)	-0.16(-0.44, 0.11)	887	(2415, -631)	887(2415, -631)	0.01	(-0.27, 0.31)	0.01(-0.27, 0.31)	21	(-376, 430)	21(-376, 430)	0.10	(-0.20, 0.40)	0.10(-0.20, 0.40)	73	(-144, 294)	73(-144, 294)
Iron	INT_ref	0.04	(-0.34, 0.41)	0.04(-0.34, 0.41)	-197	(1907, -2277)	-197(1907, -2277)	-0.01	(-0.67, 0.65)	-0.01(-0.67, 0.65)	-8	(-932, 907)	-8(-932, 907)	0.00	(-0.60, 0.58)	0.00(-0.60, 0.58)	-3	(-438, 424)	-3(-438, 424)
Iron	INT_med	0.01	(-0.11, 0.13)	0.01(-0.11, 0.13)	-63	(613, -732)	-63(613, -732)	0.00	(-0.13, 0.12)	0.00(-0.13, 0.12)	-2	(-174, 168)	-2(-174, 168)	0.00	(-0.07, 0.07)	0.00(-0.07, 0.07)	0	(-52, 51)	0(-52, 51)
Iron	PIE	0.09	(0.02, 0.17)	0.09(0.02, 0.17)	-526	(-93, -964)	-526(-93, -964)	0.06	(-0.01, 0.14)	0.06(-0.01, 0.14)	89	(-18, 192)	89(-18, 192)	0.04	(-0.01, 0.09)	0.04(-0.01, 0.09)	30	(-5, 64)	30(-5, 64)
Iron	Total	-0.02	(-0.26, 0.21)	-0.02(-0.26, 0.21)	100		100	0.07	(-0.42, 0.57)	0.07(-0.42, 0.57)	100		100	0.14	(-0.26, 0.52)	0.14(-0.26, 0.52)	100		100
Multivitamin	CDE	-0.26	(-0.54, 0.03)	-0.26(-0.54, 0.03)	84	(174, -9)	84(174, -9)	-0.06	(-0.35, 0.25)	-0.06(-0.35, 0.25)	22	(128, -90)	22(128, -90)	-0.05	(-0.34, 0.26)	-0.05(-0.34, 0.26)	18	(133, -100)	18(133, -100)
Multivitamin	INT_ref	-0.13	(-0.52, 0.25)	-0.13(-0.52, 0.25)	41	(165, -80)	41(165, -80)	-0.26	(-0.97, 0.45)	-0.26(-0.97, 0.45)	94	(353, -165)	94(353, -165)	-0.24	(-0.84, 0.37)	-0.24(-0.84, 0.37)	93	(327, -143)	93(327, -143)
Multivitamin	INT_med	-0.04	(-0.17, 0.08)	-0.04(-0.17, 0.08)	13	(53, -26)	13(53, -26)	-0.05	(-0.19, 0.09)	-0.05(-0.19, 0.09)	18	(70, -32)	18(70, -32)	-0.04	(-0.14, 0.06)	-0.04(-0.14, 0.06)	15	(53, -23)	15(53, -23)
Multivitamin	PIE	0.12	(0.05, 0.19)	0.12(0.05, 0.19)	-38	(-15, -62)	-38(-15, -62)	0.09	(0.01, 0.17)	0.09(0.01, 0.17)	-34	(-4, -63)	-34(-4, -63)	0.07	(0.00, 0.13)	0.07(0.00, 0.13)	-26	(-1, -49)	-26(-1, -49)
Multivitamin	Total	-0.31	(-0.56, -0.07)	-0.31(-0.56, -0.07)	100		100	-0.27	(-0.82, 0.28)	-0.27(-0.82, 0.28)	100		100	-0.26	(-0.67, 0.17)	-0.26(-0.67, 0.17)	100		100

## Sheet: finemotor
Predictor	Component	EOR	95% CI	EOR95% CI	PA	95% CI PA	PA95% CI PA	EOR_Adjusted	95% CI Adjusted	EOR_Adjusted95% CI Adjusted	PA_Adjusted	95% CI PA Adjusted	PA_Adjusted95% CI PA Adjusted	EOR_Full	95% CI Full	EOR_Full95% CI Full	PA_Full	95% CI PA Full	PA_Full95% CI PA Full
Calcium	CDE	0.34	(-0.23, 0.86)	0.34(-0.23, 0.86)	-508	(348, -1284)	-508(348, -1284)	0.50	(-0.05, 1.01)	0.50(-0.05, 1.01)	-133	(13, -269)	-133(13, -269)	0.42	(-0.15, 0.95)	0.42(-0.15, 0.95)	-115	(41, -262)	-115(41, -262)
Calcium	INT_ref	-0.37	(-1.01, 0.30)	-0.37(-1.01, 0.30)	562	(1512, -456)	562(1512, -456)	-0.80	(-1.95, 0.42)	-0.80(-1.95, 0.42)	212	(519, -112)	212(519, -112)	-0.74	(-1.84, 0.42)	-0.74(-1.84, 0.42)	206	(511, -117)	206(511, -117)
Calcium	INT_med	-0.15	(-0.41, 0.13)	-0.15(-0.41, 0.13)	227	(615, -188)	227(615, -188)	-0.17	(-0.40, 0.09)	-0.17(-0.40, 0.09)	44	(107, -23)	44(107, -23)	-0.07	(-0.18, 0.05)	-0.07(-0.18, 0.05)	18	(49, -14)	18(49, -14)
Calcium	PIE	0.12	(-0.13, 0.35)	0.12(-0.13, 0.35)	-181	(190, -518)	-181(190, -518)	0.09	(-0.14, 0.29)	0.09(-0.14, 0.29)	-23	(36, -78)	-23(36, -78)	0.03	(-0.06, 0.12)	0.03(-0.06, 0.12)	-9	(18, -34)	-9(18, -34)
Calcium	Total	-0.07	(-0.41, 0.26)	-0.07(-0.41, 0.26)	100		100	-0.38	(-1.18, 0.46)	-0.38(-1.18, 0.46)	100		100	-0.36	(-1.11, 0.42)	-0.36(-1.11, 0.42)	100		100
Folic acid	CDE	0.20	(-0.56, 0.85)	0.20(-0.56, 0.85)	163	(-448, 686)	163(-448, 686)	0.37	(-0.40, 1.04)	0.37(-0.40, 1.04)	-823	(891, -2319)	-823(891, -2319)	0.29	(-0.40, 0.95)	0.29(-0.40, 0.95)	-382	(537, -1263)	-382(537, -1263)
Folic acid	INT_ref	-0.08	(-0.85, 0.78)	-0.08(-0.85, 0.78)	-66	(-682, 623)	-66(-682, 623)	-0.37	(-1.95, 1.40)	-0.37(-1.95, 1.40)	827	(4340, -3115)	827(4340, -3115)	-0.35	(-1.78, 1.09)	-0.35(-1.78, 1.09)	467	(2369, -1450)	467(2369, -1450)
Folic acid	INT_med	-0.04	(-0.38, 0.34)	-0.04(-0.38, 0.34)	-29	(-302, 275)	-29(-302, 275)	-0.07	(-0.39, 0.28)	-0.07(-0.39, 0.28)	165	(860, -616)	165(860, -616)	-0.02	(-0.11, 0.08)	-0.02(-0.11, 0.08)	24	(150, -101)	24(150, -101)
Folic acid	PIE	0.04	(-0.32, 0.36)	0.04(-0.32, 0.36)	32	(-259, 289)	32(-259, 289)	0.03	(-0.29, 0.32)	0.03(-0.29, 0.32)	-70	(655, -710)	-70(655, -710)	0.01	(-0.08, 0.09)	0.01(-0.08, 0.09)	-9	(103, -121)	-9(103, -121)
Folic acid	Total	0.12	(-0.28, 0.51)	0.12(-0.28, 0.51)	100		100	-0.04	(-1.14, 1.14)	-0.04(-1.14, 1.14)	100		100	-0.08	(-1.04, 0.87)	-0.08(-1.04, 0.87)	100		100
Iron	CDE	-0.02	(-0.46, 0.44)	-0.02(-0.46, 0.44)	-24	(-610, 593)	-24(-610, 593)	0.17	(-0.30, 0.66)	0.17(-0.30, 0.66)	104	(-183, 402)	104(-183, 402)	0.13	(-0.35, 0.60)	0.13(-0.35, 0.60)	77	(-205, 352)	77(-205, 352)
Iron	INT_ref	0.07	(-0.56, 0.67)	0.07(-0.56, 0.67)	94	(-745, 893)	94(-745, 893)	0.02	(-1.12, 1.14)	0.02(-1.12, 1.14)	15	(-680, 695)	15(-680, 695)	0.06	(-0.91, 1.04)	0.06(-0.91, 1.04)	32	(-531, 604)	32(-531, 604)
Iron	INT_med	0.02	(-0.18, 0.22)	0.02(-0.18, 0.22)	30	(-241, 289)	30(-241, 289)	0.00	(-0.21, 0.21)	0.00(-0.21, 0.21)	3	(-127, 129)	3(-127, 129)	0.01	(-0.11, 0.13)	0.01(-0.11, 0.13)	4	(-65, 73)	4(-65, 73)
Iron	PIE	0.00	(-0.13, 0.12)	0.00(-0.13, 0.12)	-1	(-168, 162)	-1(-168, 162)	-0.04	(-0.17, 0.09)	-0.04(-0.17, 0.09)	-22	(-102, 57)	-22(-102, 57)	-0.02	(-0.10, 0.05)	-0.02(-0.10, 0.05)	-13	(-59, 29)	-13(-59, 29)
Iron	Total	0.08	(-0.32, 0.45)	0.08(-0.32, 0.45)	100		100	0.16	(-0.69, 1.01)	0.16(-0.69, 1.01)	100		100	0.17	(-0.49, 0.83)	0.17(-0.49, 0.83)	100		100
Multivitamin	CDE	-0.12	(-0.59, 0.37)	-0.12(-0.59, 0.37)	45	(225, -141)	45(225, -141)	0.04	(-0.41, 0.55)	0.04(-0.41, 0.55)	-20	(197, -264)	-20(197, -264)	-0.06	(-0.54, 0.45)	-0.06(-0.54, 0.45)	23	(215, -178)	23(215, -178)
Multivitamin	INT_ref	-0.13	(-0.80, 0.51)	-0.13(-0.80, 0.51)	51	(305, -194)	51(305, -194)	-0.20	(-1.38, 0.91)	-0.20(-1.38, 0.91)	94	(661, -433)	94(661, -433)	-0.15	(-1.18, 0.83)	-0.15(-1.18, 0.83)	60	(470, -332)	60(470, -332)
Multivitamin	INT_med	-0.04	(-0.26, 0.16)	-0.04(-0.26, 0.16)	16	(98, -62)	16(98, -62)	-0.04	(-0.27, 0.18)	-0.04(-0.27, 0.18)	18	(131, -85)	18(131, -85)	-0.02	(-0.19, 0.13)	-0.02(-0.19, 0.13)	10	(75, -53)	10(75, -53)
Multivitamin	PIE	0.03	(-0.09, 0.15)	0.03(-0.09, 0.15)	-12	(35, -58)	-12(35, -58)	-0.02	(-0.15, 0.12)	-0.02(-0.15, 0.12)	7	(72, -58)	7(72, -58)	-0.02	(-0.12, 0.08)	-0.02(-0.12, 0.08)	7	(47, -31)	7(47, -31)
Multivitamin	Total	-0.26	(-0.68, 0.14)	-0.26(-0.68, 0.14)	100		100	-0.21	(-1.12, 0.66)	-0.21(-1.12, 0.66)	100		100	-0.25	(-0.98, 0.44)	-0.25(-0.98, 0.44)	100		100

## Sheet: problemsolving
Predictor	Component	EOR	95% CI	EOR95% CI	PA	95% CI PA	PA95% CI PA	EOR_Adjusted	95% CI Adjusted	EOR_Adjusted95% CI Adjusted	PA_Adjusted	95% CI PA Adjusted	PA_Adjusted95% CI PA Adjusted	EOR_Full	95% CI Full	EOR_Full95% CI Full	PA_Full	95% CI PA Full	PA_Full95% CI PA Full
Calcium	CDE	-0.81	(-1.60, -0.01)	-0.81(-1.60, -0.01)	290	(573, 4)	290(573, 4)	-0.59	(-1.50, 0.28)	-0.59(-1.50, 0.28)	-246	(-622, 115)	-246(-622, 115)	-0.37	(-1.29, 0.56)	-0.37(-1.29, 0.56)	-89	(-306, 133)	-89(-306, 133)
Calcium	INT_ref	0.52	(-0.50, 1.49)	0.52(-0.50, 1.49)	-188	(180, -535)	-188(180, -535)	0.88	(-1.17, 2.92)	0.88(-1.17, 2.92)	364	(-486, 1212)	364(-486, 1212)	0.81	(-1.16, 2.67)	0.81(-1.16, 2.67)	192	(-274, 633)	192(-274, 633)
Calcium	INT_med	0.21	(-0.20, 0.60)	0.21(-0.20, 0.60)	-76	(73, -217)	-76(73, -217)	0.18	(-0.24, 0.60)	0.18(-0.24, 0.60)	76	(-99, 248)	76(-99, 248)	0.07	(-0.12, 0.25)	0.07(-0.12, 0.25)	17	(-28, 60)	17(-28, 60)
Calcium	PIE	-0.20	(-0.52, 0.11)	-0.20(-0.52, 0.11)	74	(187, -38)	74(187, -38)	-0.22	(-0.55, 0.08)	-0.22(-0.55, 0.08)	-93	(-229, 33)	-93(-229, 33)	-0.09	(-0.23, 0.05)	-0.09(-0.23, 0.05)	-21	(-55, 12)	-21(-55, 12)
Calcium	Total	-0.28	(-0.99, 0.35)	-0.28(-0.99, 0.35)	100		100	0.24	(-1.32, 1.73)	0.24(-1.32, 1.73)	100		100	0.42	(-0.98, 1.72)	0.42(-0.98, 1.72)	100		100
Folic acid	CDE	-0.68	(-2.08, 0.63)	-0.68(-2.08, 0.63)	102	(314, -96)	102(314, -96)	-0.44	(-2.21, 1.12)	-0.44(-2.21, 1.12)	83	(416, -210)	83(416, -210)	-0.36	(-1.39, 0.60)	-0.36(-1.39, 0.60)	103	(391, -168)	103(391, -168)
Folic acid	INT_ref	0.09	(-1.41, 1.62)	0.09(-1.41, 1.62)	-13	(213, -244)	-13(213, -244)	0.02	(-3.49, 3.82)	0.02(-3.49, 3.82)	-4	(656, -718)	-4(656, -718)	0.04	(-2.11, 2.23)	0.04(-2.11, 2.23)	-10	(593, -628)	-10(593, -628)
Folic acid	INT_med	0.04	(-0.61, 0.69)	0.04(-0.61, 0.69)	-6	(92, -105)	-6(92, -105)	0.00	(-0.65, 0.72)	0.00(-0.65, 0.72)	-1	(123, -135)	-1(123, -135)	0.00	(-0.14, 0.14)	0.00(-0.14, 0.14)	-1	(38, -40)	-1(38, -40)
Folic acid	PIE	-0.11	(-0.73, 0.48)	-0.11(-0.73, 0.48)	17	(110, -72)	17(110, -72)	-0.12	(-0.80, 0.50)	-0.12(-0.80, 0.50)	22	(151, -93)	22(151, -93)	-0.03	(-0.16, 0.09)	-0.03(-0.16, 0.09)	8	(44, -26)	8(44, -26)
Folic acid	Total	-0.66	(-1.41, 0.00)	-0.66(-1.41, 0.00)	100		100	-0.53	(-2.73, 1.72)	-0.53(-2.73, 1.72)	100		100	-0.36	(-1.89, 1.17)	-0.36(-1.89, 1.17)	100		100
Iron	CDE	-0.73	(-2.90, 1.70)	-0.73(-2.90, 1.70)	190	(756, -443)	190(756, -443)	-0.47	(-1.78, 0.97)	-0.47(-1.78, 0.97)	2368	(8912, -4855)	2368(8912, -4855)	-0.38	(-1.97, 1.41)	-0.38(-1.97, 1.41)	1486	(7608, -5443)	1486(7608, -5443)
Iron	INT_ref	0.34	(-2.72, 3.07)	0.34(-2.72, 3.07)	-88	(711, -801)	-88(711, -801)	0.50	(-2.64, 3.36)	0.50(-2.64, 3.36)	-2494	(13209, -16831)	-2494(13209, -16831)	0.39	(-3.22, 3.56)	0.39(-3.22, 3.56)	-1490	(12426, -13741)	-1490(12426, -13741)
Iron	INT_med	0.11	(-0.93, 1.04)	0.11(-0.93, 1.04)	-28	(244, -272)	-28(244, -272)	0.09	(-0.50, 0.63)	0.09(-0.50, 0.63)	-459	(2519, -3170)	-459(2519, -3170)	0.05	(-0.36, 0.40)	0.05(-0.36, 0.40)	-178	(1375, -1552)	-178(1375, -1552)
Iron	PIE	-0.10	(-0.31, 0.11)	-0.10(-0.31, 0.11)	26	(82, -28)	26(82, -28)	-0.14	(-0.36, 0.07)	-0.14(-0.36, 0.07)	684	(1787, -330)	684(1787, -330)	-0.07	(-0.20, 0.05)	-0.07(-0.20, 0.05)	281	(778, -185)	281(778, -185)
Iron	Total	-0.38	(-2.11, 1.16)	-0.38(-2.11, 1.16)	100		100	-0.02	(-2.38, 2.13)	-0.02(-2.38, 2.13)	100		100	-0.03	(-2.34, 2.02)	-0.03(-2.34, 2.02)	100		100
Multivitamin	CDE	-0.46	(-1.72, 0.93)	-0.46(-1.72, 0.93)	130	(486, -263)	130(486, -263)	-0.15	(-1.09, 0.83)	-0.15(-1.09, 0.83)	888	(6250, -4763)	888(6250, -4763)	0.01	(-1.27, 1.40)	0.01(-1.27, 1.40)	5	(-1042, 1152)	5(-1042, 1152)
Multivitamin	INT_ref	0.15	(-1.68, 1.83)	0.15(-1.68, 1.83)	-42	(475, -516)	-42(475, -516)	0.24	(-2.13, 2.52)	0.24(-2.13, 2.52)	-1359	(12240, -14521)	-1359(12240, -14521)	0.18	(-2.60, 2.72)	0.18(-2.60, 2.72)	145	(-2133, 2228)	145(-2133, 2228)
Multivitamin	INT_med	0.05	(-0.56, 0.61)	0.05(-0.56, 0.61)	-13	(159, -171)	-13(159, -171)	0.05	(-0.43, 0.50)	0.05(-0.43, 0.50)	-267	(2463, -2876)	-267(2463, -2876)	0.03	(-0.40, 0.43)	0.03(-0.40, 0.43)	23	(-332, 350)	23(-332, 350)
Multivitamin	PIE	-0.09	(-0.30, 0.11)	-0.09(-0.30, 0.11)	26	(86, -32)	26(86, -32)	-0.15	(-0.40, 0.09)	-0.15(-0.40, 0.09)	838	(2308, -494)	838(2308, -494)	-0.09	(-0.27, 0.08)	-0.09(-0.27, 0.08)	-73	(-219, 63)	-73(-219, 63)
Multivitamin	Total	-0.35	(-1.48, 0.69)	-0.35(-1.48, 0.69)	100		100	-0.02	(-1.93, 1.82)	-0.02(-1.93, 1.82)	100		100	0.12	(-1.77, 1.85)	0.12(-1.77, 1.85)	100		100

## Sheet: personalsocial
Predictor	Component	EOR	95% CI	EOR95% CI	PA	95% CI PA	PA95% CI PA	EOR_Adjusted	95% CI Adjusted	EOR_Adjusted95% CI Adjusted	PA_Adjusted	95% CI PA Adjusted	PA_Adjusted95% CI PA Adjusted	EOR_Full	95% CI Full	EOR_Full95% CI Full	PA_Full	95% CI PA Full	PA_Full95% CI PA Full
Calcium	CDE	-0.30	(-0.81, 0.18)	-0.30(-0.81, 0.18)	96	(255, -57)	96(255, -57)	-0.18	(-0.69, 0.32)	-0.18(-0.69, 0.32)	58	(222, -102)	58(222, -102)	-0.05	(-0.61, 0.50)	-0.05(-0.61, 0.50)	31	(371, -303)	31(371, -303)
Calcium	INT_ref	-0.03	(-0.62, 0.56)	-0.03(-0.62, 0.56)	10	(196, -178)	10(196, -178)	-0.11	(-1.26, 1.04)	-0.11(-1.26, 1.04)	36	(409, -338)	36(409, -338)	-0.11	(-1.18, 0.99)	-0.11(-1.18, 0.99)	66	(714, -602)	66(714, -602)
Calcium	INT_med	-0.01	(-0.25, 0.23)	-0.01(-0.25, 0.23)	4	(80, -73)	4(80, -73)	-0.02	(-0.26, 0.21)	-0.02(-0.26, 0.21)	8	(84, -69)	8(84, -69)	-0.01	(-0.11, 0.09)	-0.01(-0.11, 0.09)	6	(66, -56)	6(66, -56)
Calcium	PIE	0.03	(-0.16, 0.22)	0.03(-0.16, 0.22)	-10	(50, -70)	-10(50, -70)	0.01	(-0.19, 0.19)	0.01(-0.19, 0.19)	-2	(62, -63)	-2(62, -63)	0.00	(-0.08, 0.08)	0.00(-0.08, 0.08)	-3	(48, -51)	-3(48, -51)
Calcium	Total	-0.32	(-0.68, 0.03)	-0.32(-0.68, 0.03)	100		100	-0.31	(-1.15, 0.51)	-0.31(-1.15, 0.51)	100		100	-0.16	(-0.88, 0.57)	-0.16(-0.88, 0.57)	100		100
Folic acid	CDE	-0.11	(-0.79, 0.50)	-0.11(-0.79, 0.50)	22	(154, -97)	22(154, -97)	0.02	(-0.71, 0.65)	0.02(-0.71, 0.65)	-2	(74, -68)	-2(74, -68)	0.10	(-0.63, 0.75)	0.10(-0.63, 0.75)	-14	(84, -100)	-14(84, -100)
Folic acid	INT_ref	-0.39	(-1.08, 0.37)	-0.39(-1.08, 0.37)	76	(210, -72)	76(210, -72)	-0.94	(-2.41, 0.71)	-0.94(-2.41, 0.71)	98	(250, -73)	98(250, -73)	-0.85	(-2.18, 0.62)	-0.85(-2.18, 0.62)	113	(290, -83)	113(290, -83)
Folic acid	INT_med	-0.17	(-0.47, 0.16)	-0.17(-0.47, 0.16)	33	(92, -31)	33(92, -31)	-0.19	(-0.49, 0.15)	-0.19(-0.49, 0.15)	20	(51, -16)	20(51, -16)	-0.04	(-0.15, 0.07)	-0.04(-0.15, 0.07)	6	(20, -9)	6(20, -9)
Folic acid	PIE	0.16	(-0.14, 0.44)	0.16(-0.14, 0.44)	-31	(27, -86)	-31(27, -86)	0.14	(-0.17, 0.41)	0.14(-0.17, 0.41)	-15	(17, -43)	-15(17, -43)	0.03	(-0.06, 0.13)	0.03(-0.06, 0.13)	-5	(9, -17)	-5(9, -17)
Folic acid	Total	-0.51	(-0.88, -0.14)	-0.51(-0.88, -0.14)	100		100	-0.96	(-1.98, 0.14)	-0.96(-1.98, 0.14)	100		100	-0.75	(-1.64, 0.18)	-0.75(-1.64, 0.18)	100		100
Iron	CDE	-0.15	(-0.67, 0.40)	-0.15(-0.67, 0.40)	73	(322, -193)	73(322, -193)	0.00	(-0.50, 0.49)	0.00(-0.50, 0.49)	1	(253, -250)	1(253, -250)	0.15	(-0.39, 0.69)	0.15(-0.39, 0.69)	-462	(1217, -2174)	-462(1217, -2174)
Iron	INT_ref	-0.06	(-0.81, 0.64)	-0.06(-0.81, 0.64)	29	(392, -311)	29(392, -311)	-0.16	(-1.32, 1.01)	-0.16(-1.32, 1.01)	82	(674, -515)	82(674, -515)	-0.16	(-1.26, 0.92)	-0.16(-1.26, 0.92)	516	(3981, -2911)	516(3981, -2911)
Iron	INT_med	-0.02	(-0.26, 0.21)	-0.02(-0.26, 0.21)	9	(126, -101)	9(126, -101)	-0.03	(-0.24, 0.19)	-0.03(-0.24, 0.19)	15	(125, -95)	15(125, -95)	-0.02	(-0.15, 0.11)	-0.02(-0.15, 0.11)	62	(476, -351)	62(476, -351)
Iron	PIE	0.02	(-0.10, 0.16)	0.02(-0.10, 0.16)	-11	(50, -75)	-11(50, -75)	0.00	(-0.14, 0.12)	0.00(-0.14, 0.12)	2	(71, -63)	2(71, -63)	0.01	(-0.07, 0.08)	0.01(-0.07, 0.08)	-16	(233, -257)	-16(233, -257)
Iron	Total	-0.21	(-0.67, 0.24)	-0.21(-0.67, 0.24)	100		100	-0.20	(-1.09, 0.70)	-0.20(-1.09, 0.70)	100		100	-0.03	(-0.79, 0.72)	-0.03(-0.79, 0.72)	100		100
Multivitamin	CDE	-0.22	(-0.75, 0.32)	-0.22(-0.75, 0.32)	45	(150, -65)	45(150, -65)	-0.09	(-0.60, 0.42)	-0.09(-0.60, 0.42)	17	(110, -77)	17(110, -77)	-0.03	(-0.58, 0.52)	-0.03(-0.58, 0.52)	7	(132, -119)	7(132, -119)
Multivitamin	INT_ref	-0.24	(-0.97, 0.47)	-0.24(-0.97, 0.47)	49	(196, -94)	49(196, -94)	-0.39	(-1.61, 0.85)	-0.39(-1.61, 0.85)	72	(295, -156)	72(295, -156)	-0.36	(-1.45, 0.75)	-0.36(-1.45, 0.75)	83	(331, -170)	83(331, -170)
Multivitamin	INT_med	-0.08	(-0.31, 0.15)	-0.08(-0.31, 0.15)	16	(63, -30)	16(63, -30)	-0.08	(-0.32, 0.17)	-0.08(-0.32, 0.17)	14	(58, -30)	14(58, -30)	-0.06	(-0.23, 0.12)	-0.06(-0.23, 0.12)	13	(53, -27)	13(53, -27)
Multivitamin	PIE	0.05	(-0.08, 0.17)	0.05(-0.08, 0.17)	-10	(15, -35)	-10(15, -35)	0.02	(-0.13, 0.15)	0.02(-0.13, 0.15)	-3	(23, -27)	-3(23, -27)	0.02	(-0.09, 0.11)	0.02(-0.09, 0.11)	-4	(20, -26)	-4(20, -26)
Multivitamin	Total	-0.50	(-0.97, -0.03)	-0.50(-0.97, -0.03)	100		100	-0.55	(-1.52, 0.45)	-0.55(-1.52, 0.45)	100		100	-0.44	(-1.22, 0.37)	-0.44(-1.22, 0.37)	100		100
