# Supplementary material for: The effects of early childhood probiotic intake on the association between prenatal micronutrient supplementation and neurobehavioral development in preschool children: a four-way decomposition analysis
Source: Front Nutr. 2025 May 21;12:1614820. doi: 10.3389/fnut.2025.1614820 (PMC12133521; doi:10.3389/fnut.2025.1614820)
Supplement: Supplementary file 1 [file Data_Sheet_1.ZIP › Stable 7 preventable NDDs_result_5domain&total.xlsx]

## Sheet: total
Predictor	Model	V1	V2	V2_minus_V1	reduction_ratio_v2	V3	V3_minus_V1	reduction_ratio_v3
Calcium	Crude	147.63	193.77	46.14	0.31	220.99	73.36	0.5
Calcium	Adjusted	34.73	102.29	67.56	1.95	130.54	95.82	2.76
Calcium	Full	78.65	181.46	102.8	1.31	211.05	132.4	1.68
Folic acid	Crude	75.36	236.41	161.05	2.14	292.5	217.14	2.88
Folic acid	Adjusted	-135.73	143	278.73	-2.05	211.1	346.82	-2.56
Folic acid	Full	94.98	207.72	112.74	1.19	238.76	143.78	1.51
Iron	Crude	55.01	64.18	9.17	0.17	75.66	20.65	0.38
Iron	Adjusted	-54.8	-47.5	7.3	-0.13	-42.16	12.64	-0.23
Iron	Full	44.41	114.44	70.03	1.58	136.35	91.94	2.07
Multivitamin	Crude	122.66	195.55	72.9	0.59	218.87	96.21	0.78
Multivitamin	Adjusted	30.49	103.65	73.16	2.4	127.11	96.61	3.17
Multivitamin	Full	42.8	110.86	68.07	1.59	132.24	89.44	2.09

## Sheet: communication
Predictor	Model	V1	V2	V2_minus_V1	reduction_ratio_v2	V3	V3_minus_V1	reduction_ratio_v3
Calcium	Crude	34.58	37.96	3.38	0.1	39.55	4.97	0.14
Calcium	Adjusted	25.8	31.62	5.82	0.23	33.31	7.51	0.29
Calcium	Full	20.17	21.39	1.22	0.06	22.97	2.81	0.14
Folic acid	Crude	59.37	45.72	-13.65	-0.23	39.36	-20.01	-0.34
Folic acid	Adjusted	55.77	41.48	-14.29	-0.26	34.22	-21.55	-0.39
Folic acid	Full	23.99	24.41	0.41	0.02	25.94	1.95	0.08
Iron	Crude	22.18	22.7	0.52	0.02	23.32	1.15	0.05
Iron	Adjusted	13.36	15.34	1.98	0.15	15.28	1.92	0.14
Iron	Full	11.76	13.6	1.84	0.16	14.92	3.16	0.27
Multivitamin	Crude	24.5	26.32	1.81	0.07	27.2	2.7	0.11
Multivitamin	Adjusted	17.64	18.66	1.03	0.06	19.43	1.8	0.1
Multivitamin	Full	11.35	13.19	1.83	0.16	14.48	3.12	0.28

## Sheet: grossmotor
Predictor	Model	V1	V2	V2_minus_V1	reduction_ratio_v2	V3	V3_minus_V1	reduction_ratio_v3
Calcium	Crude	118.29	162.59	44.3	0.37	187.88	69.59	0.59
Calcium	Adjusted	37.29	93.26	55.97	1.5	121.69	84.41	2.26
Calcium	Full	76.05	130.61	54.55	0.72	150.57	74.51	0.98
Folic acid	Crude	88.54	216.02	127.48	1.44	258.85	170.31	1.92
Folic acid	Adjusted	-55.87	140.79	196.66	-3.52	190.19	246.06	-4.4
Folic acid	Full	91.6	149.63	58.02	0.63	170.5	78.9	0.86
Iron	Crude	74.31	69.09	-5.22	-0.07	77.17	2.86	0.04
Iron	Adjusted	2.12	-14.18	-16.29	-7.69	-10.71	-12.83	-6.06
Iron	Full	43.17	82.2	39.03	0.9	97.01	53.84	1.25
Multivitamin	Crude	109.17	155.98	46.81	0.43	173.25	64.08	0.59
Multivitamin	Adjusted	39.69	80.17	40.48	1.02	97.41	57.72	1.45
Multivitamin	Full	41.62	79.63	38.01	0.91	94.07	52.45	1.26

## Sheet: finemotor
Predictor	Model	V1	V2	V2_minus_V1	reduction_ratio_v2	V3	V3_minus_V1	reduction_ratio_v3
Calcium	Crude	-163.14	-24.01	139.13	-0.85	2.92	166.07	-1.02
Calcium	Adjusted	-419.09	-73.66	345.43	-0.82	-35.07	384.02	-0.92
Calcium	Full	24.16	35.19	11.03	0.46	39.16	15	0.62
Folic acid	Crude	-98.52	-66.32	32.19	-0.33	-55.35	43.16	-0.44
Folic acid	Adjusted	-297.97	-119.98	177.99	-0.6	-92.75	205.22	-0.69
Folic acid	Full	29.09	40.39	11.3	0.39	44.45	15.37	0.53
Iron	Crude	2.88	-6.1	-8.98	-3.12	-8.24	-11.12	-3.86
Iron	Adjusted	-35.68	-40.6	-4.92	0.14	-45.41	-9.73	0.27
Iron	Full	13.73	22.05	8.32	0.61	25.08	11.35	0.83
Multivitamin	Crude	16.7	32.05	15.34	0.92	36.26	19.56	1.17
Multivitamin	Adjusted	-11.81	6.64	18.46	-1.56	11.41	23.22	-1.97
Multivitamin	Full	13.24	21.36	8.12	0.61	24.31	11.07	0.84

## Sheet: problemsolving
Predictor	Model	V1	V2	V2_minus_V1	reduction_ratio_v2	V3	V3_minus_V1	reduction_ratio_v3
Calcium	Crude	30.42	24.25	-6.17	-0.2	19.38	-11.04	-0.36
Calcium	Adjusted	24.81	17.59	-7.22	-0.29	11.8	-13.01	-0.52
Calcium	Full	-20.65	-6.54	14.11	-0.68	-2.53	18.12	-0.88
Folic acid	Crude	32.15	32.14	-0.02	0	31.31	-0.85	-0.03
Folic acid	Adjusted	23.73	26.84	3.11	0.13	26.06	2.33	0.1
Folic acid	Full	-26.25	-7.68	18.56	-0.71	-2.92	23.32	-0.89
Iron	Crude	18.18	17.3	-0.88	-0.05	16.36	-1.82	-0.1
Iron	Adjusted	11.45	11.78	0.33	0.03	11.04	-0.41	-0.04
Iron	Full	-10.55	-3.87	6.68	-0.63	-1.55	9	-0.85
Multivitamin	Crude	13.15	13.5	0.35	0.03	12.94	-0.21	-0.02
Multivitamin	Adjusted	1.99	4.05	2.06	1.04	4.31	2.32	1.17
Multivitamin	Full	-10.12	-3.74	6.38	-0.63	-1.5	8.63	-0.85

## Sheet: personalsocial
Predictor	Model	V1	V2	V2_minus_V1	reduction_ratio_v2	V3	V3_minus_V1	reduction_ratio_v3
Calcium	Crude	54.54	61.43	6.9	0.13	64.04	9.51	0.17
Calcium	Adjusted	23.77	47.15	23.38	0.98	50.7	26.93	1.13
Calcium	Full	-7.76	41.79	49.56	-6.39	50.91	58.67	-7.56
Folic acid	Crude	29.06	81.15	52.09	1.79	92.15	63.08	2.17
Folic acid	Adjusted	-20.2	72.5	92.7	-4.59	86.83	107.03	-5.3
Folic acid	Full	-9.51	47.7	57.2	-6.02	57.35	66.85	-7.03
Iron	Crude	18.15	26	7.85	0.43	28.45	10.29	0.57
Iron	Adjusted	-12.35	10.3	22.65	-1.83	13.72	26.08	-2.11
Iron	Full	-4.26	26.56	30.82	-7.24	33.26	37.52	-8.81
Multivitamin	Crude	24.34	43.82	19.49	0.8	48.78	24.44	1
Multivitamin	Adjusted	-3.16	31.08	34.24	-10.83	37.89	41.05	-12.98
Multivitamin	Full	-4.1	25.74	29.84	-7.28	32.28	36.38	-8.88
